# Supplementary material for: Mondo: integrating disease terminology across communities
Source: Genetics. 2025 Oct 6;232(4):iyaf215. doi: 10.1093/genetics/iyaf215 (PMC13050200; doi:10.1093/genetics/iyaf215)
Supplement: iyaf215_Supplementary_Data [file iyaf215_supplementary_data.zip]

Archive with 4 entries (4 files):
- Figure_S1_GENETICS-2025-308205.pdf
- Table_S1_GENETICS-2025-308205.pdf
- Table_S2_GENETICS-2025-308205.pdf
- Table_S3_GENETICS-2025-308205.pdf
